# Supplementary material for: N 1,N 3-Bis(pyridin-3-ylmeth­yl)isophthalamide dihydrate
Source: Acta Crystallogr Sect E Struct Rep Online. 2011 Aug 17;67(Pt 9):o2339. doi: 10.1107/S1600536811031965 (PMC3200884; doi:10.1107/S1600536811031965)
Supplement: Supplementary file 2 [file e-67-o2339-Isup2.hkl]

# 
# h,k,l, Fc-squared, Fo-squared, sigma(Fo-squared) and status flag 
# 
data_I
_shelx_title ' shelxl in C2/c' 
_shelx_refln_list_code          4 
_shelx_F_calc_maximum      317.13 
_exptl_crystal_F_000       808.00 
_reflns_d_resolution_high  0.8409 
 
loop_ 
 _symmetry_equiv_pos_as_xyz 
 'x, y, z' 
 '-x, y, -z+1/2' 
 'x+1/2, y+1/2, z' 
 '-x+1/2, y+1/2, -z+1/2' 
 '-x, -y, -z' 
 'x, -y, z-1/2' 
 '-x+1/2, -y+1/2, -z' 
 'x+1/2, -y+1/2, z-1/2' 
 
_cell_length_a    23.0097 
_cell_length_b     7.0040 
_cell_length_c    12.4483 
_cell_angle_alpha  90.000 
_cell_angle_beta  107.493 
_cell_angle_gamma  90.000 
 
_shelx_F_squared_multiplier     1.000 
 
loop_ 
 _refln_index_h 
 _refln_index_k 
 _refln_index_l 
 _refln_F_squared_calc 
 _refln_F_squared_meas 
 _refln_F_squared_sigma 
 _refln_observed_status 
   2   0   0        3.29       29.49      1.12 o 
   4   0   0     6823.44     6622.39     94.00 o 
   6   0   0     4730.25     4352.21     64.27 o 
   8   0   0     1297.86     1397.75     15.26 o 
  10   0   0     7535.97     8184.93    120.59 o 
  12   0   0     1679.97     2063.78     34.32 o 
  14   0   0      179.89      187.54      4.85 o 
  16   0   0       96.65       89.71      3.84 o 
  18   0   0       35.39       34.27      2.94 o 
  20   0   0       34.28       30.66      3.94 o 
  22   0   0        0.09        1.14      2.13 o 
  24   0   0       51.13       58.70     11.35 o 
  26   0   0        0.00       -3.07      3.99 o 
   1   1   0     9962.88     9287.36    185.16 o 
   3   1   0     5654.79     5434.99     59.05 o 
   5   1   0      358.39      320.47      5.57 o 
   7   1   0       49.30       52.77      2.15 o 
   9   1   0       15.55       23.82      1.35 o 
  11   1   0      656.02      629.74      6.28 o 
  13   1   0      494.89      499.95      6.11 o 
  15   1   0       57.69       68.12      2.42 o 
  17   1   0        4.86        1.88      1.17 o 
  19   1   0      454.79      422.91      7.60 o 
  21   1   0        3.54        3.49      1.84 o 
  23   1   0        0.02        5.22      2.16 o 
  25   1   0       15.26       25.41      3.20 o 
   0   2   0    21958.56    21470.30    394.05 o 
   2   2   0     7182.44     7185.64     78.22 o 
   4   2   0      908.20      792.77     11.73 o 
   6   2   0      139.99      102.35      3.09 o 
   8   2   0      169.81      161.70      4.37 o 
  10   2   0     2968.53     2887.05     22.86 o 
  12   2   0       17.20       39.01      1.99 o 
  14   2   0      375.10      371.08      5.64 o 
  16   2   0        2.25        1.15      1.45 o 
  18   2   0      474.74      440.07      8.71 o 
  20   2   0       43.25       46.20      3.59 o 
  22   2   0       29.21       35.63      3.53 o 
  24   2   0        5.76        5.55      2.59 o 
   1   3   0     1977.49     2272.30     22.10 o 
   3   3   0     1308.01     1344.73     14.58 o 
   5   3   0     1314.36     1282.78     14.10 o 
   7   3   0        0.11        3.45      1.41 o 
   9   3   0      351.30      314.39      4.53 o 
  11   3   0       12.03       11.88      1.51 o 
  13   3   0      588.15      570.75      9.89 o 
  15   3   0      621.09      609.99      9.67 o 
  17   3   0       52.54       65.38      3.87 o 
  19   3   0      180.17      176.86      5.61 o 
  21   3   0       81.61       74.94      4.63 o 
  23   3   0        0.04       -0.38      2.63 o 
   0   4   0     1885.02     2100.59     34.42 o 
   2   4   0      752.93      878.30     10.34 o 
   4   4   0      474.62      507.06      7.23 o 
   6   4   0       93.68       92.25      3.59 o 
   8   4   0      276.43      258.56      6.48 o 
  10   4   0       95.51       97.48      5.11 o 
  12   4   0       68.83       69.76      4.40 o 
  14   4   0      150.22      149.22      6.11 o 
  16   4   0      105.37      125.91      4.83 o 
  18   4   0      508.69      547.26     11.32 o 
  20   4   0        2.22        1.27      4.80 o 
  22   4   0       17.20       16.85      3.54 o 
   1   5   0       22.55       29.42      2.88 o 
   3   5   0       10.06       13.71      2.08 o 
   5   5   0      446.17      412.29      7.04 o 
   7   5   0       45.38       53.16      3.89 o 
   9   5   0      343.27      325.65      8.24 o 
  11   5   0        0.90        1.47      2.13 o 
  13   5   0       17.39       23.93      3.77 o 
  15   5   0     1795.83     1827.88     29.88 o 
  17   5   0      195.37      185.84     15.76 o 
  19   5   0      164.37      157.99     14.07 o 
   0   6   0      152.35      138.67      7.04 o 
   2   6   0      344.14      345.82      7.05 o 
   4   6   0      448.62      453.07      8.06 o 
   6   6   0       28.97       41.41      3.52 o 
   8   6   0      128.83      131.28      5.97 o 
  10   6   0        4.18        7.01      2.54 o 
  12   6   0       22.53       23.24      4.66 o 
  14   6   0        1.14       10.10      8.57 o 
  16   6   0      543.94      566.62     27.81 o 
  18   6   0       30.50       23.14      6.29 o 
   1   7   0        1.37        5.53      2.00 o 
   3   7   0        0.90       -1.91      1.91 o 
   5   7   0      217.51      211.73      6.70 o 
   7   7   0       69.24       71.25      8.62 o 
   9   7   0        0.43        0.47      3.94 o 
  11   7   0        3.97        8.41      4.76 o 
  13   7   0       48.72       52.21      7.98 o 
   0   8   0       14.87       18.81      4.19 o 
   2   8   0        1.80       -0.72      2.84 o 
   4   8   0        4.57        5.56      6.21 o 
   6   8   0      197.95      214.97     12.57 o 
 -25   1   1        0.34       -1.61      2.10 o 
 -23   1   1       16.73       14.03      2.34 o 
 -21   1   1       10.26        8.32      2.03 o 
 -19   1   1        6.01        5.90      1.69 o 
 -17   1   1        9.97        6.22      1.23 o 
 -15   1   1     1514.16     1519.50     13.09 o 
 -13   1   1     3086.02     3087.50     24.64 o 
 -11   1   1      711.87      737.09      7.00 o 
  -9   1   1       89.38       84.91      1.80 o 
  -7   1   1     6025.75     6118.25     54.98 o 
  -5   1   1     4157.69     4242.52     42.49 o 
  -3   1   1      304.00      311.98      5.38 o 
  -1   1   1     4172.88     3355.76     37.01 o 
   1   1   1     1582.77     1456.03     20.49 o 
   3   1   1      271.49      251.36      5.27 o 
   5   1   1      303.91      288.95      4.02 o 
   7   1   1      434.83      435.51      4.22 o 
   9   1   1     2489.49     2566.08     20.33 o 
  11   1   1      373.98      390.51      4.60 o 
  13   1   1      410.09      416.07      5.12 o 
  15   1   1      321.10      320.37      5.11 o 
  17   1   1      417.72      423.87      7.33 o 
  19   1   1      403.99      389.39      7.39 o 
  21   1   1        1.46       -0.38      1.81 o 
  23   1   1        3.02        0.68      2.14 o 
  25   1   1        0.01       -2.41      2.55 o 
 -24   2   1        2.19        2.98      2.11 o 
 -22   2   1       26.36       23.51      2.82 o 
 -20   2   1       29.82       40.20      3.08 o 
 -18   2   1      329.06      318.92      8.10 o 
 -16   2   1      174.05      178.86      4.13 o 
 -14   2   1     2850.36     3106.65     25.47 o 
 -12   2   1      113.09      103.35      2.80 o 
 -10   2   1      152.68      179.37      3.26 o 
  -8   2   1      677.54      707.67      7.08 o 
  -6   2   1      945.13      882.32     12.50 o 
  -4   2   1     2749.13     2488.72     29.97 o 
  -2   2   1    19389.34    19046.26    308.09 o 
   0   2   1    13234.55    12424.58    133.21 o 
   2   2   1      889.50      954.40      9.97 o 
   4   2   1     1450.91     1380.46     17.74 o 
   6   2   1      170.27      138.77      2.34 o 
   8   2   1     1192.28     1233.70     11.56 o 
  10   2   1     2013.77     1929.58     17.36 o 
  12   2   1       13.98       10.66      1.21 o 
  14   2   1        2.30        3.90      1.50 o 
  16   2   1      111.03      116.38      4.42 o 
  18   2   1      362.64      360.11      9.14 o 
  20   2   1       89.89      111.91      4.95 o 
  22   2   1       98.41       94.55      5.19 o 
  24   2   1       10.54        9.34      3.14 o 
 -23   3   1        2.40        2.39      2.30 o 
 -21   3   1       45.33       47.84      3.71 o 
 -19   3   1       64.60       58.55      3.84 o 
 -17   3   1      462.27      462.32      8.55 o 
 -15   3   1      206.68      217.21      5.75 o 
 -13   3   1      428.36      410.44      5.97 o 
 -11   3   1       50.49       51.66      2.24 o 
  -9   3   1       39.98       47.33      3.12 o 
  -7   3   1      603.10      565.47      9.09 o 
  -5   3   1     1620.76     1676.39     17.28 o 
  -3   3   1     5057.75     4946.66     39.92 o 
  -1   3   1       67.40       37.95      2.38 o 
   1   3   1      256.78      257.20      4.29 o 
   3   3   1       43.29       55.20      4.00 o 
   5   3   1       22.71       26.32      2.12 o 
   7   3   1     2470.07     2413.71     26.83 o 
   9   3   1      288.41      277.29      5.23 o 
  11   3   1       33.39       36.71      2.46 o 
  13   3   1       87.44       84.08      3.52 o 
  15   3   1        1.42       -0.77      1.70 o 
  17   3   1      239.15      236.40      6.24 o 
  19   3   1       68.84       69.46      4.82 o 
  21   3   1        7.80       11.71      2.96 o 
  23   3   1        1.86        2.39      2.76 o 
 -22   4   1       14.65       14.73      3.58 o 
 -20   4   1        3.15        2.82      2.32 o 
 -18   4   1       44.29       55.02      4.39 o 
 -16   4   1      180.71      200.43      5.77 o 
 -14   4   1      244.32      285.71      8.28 o 
 -12   4   1        7.52        8.66      2.54 o 
 -10   4   1       58.23       58.53      3.81 o 
  -8   4   1      147.13      175.07      5.43 o 
  -6   4   1       85.00       81.55      3.46 o 
  -4   4   1      419.36      368.65     11.64 o 
  -2   4   1      806.33      838.47     12.51 o 
   0   4   1      437.47      469.53      7.69 o 
   2   4   1     2668.60     2725.14     25.30 o 
   4   4   1        2.31        3.49      1.24 o 
   6   4   1        1.48        1.90      1.58 o 
   8   4   1      613.64      593.91     11.36 o 
  10   4   1       17.87       18.37      2.60 o 
  12   4   1       24.69       22.28      2.93 o 
  14   4   1      408.42      467.45      8.38 o 
  16   4   1      326.52      341.56      8.89 o 
  18   4   1       21.22       26.63      3.56 o 
  20   4   1       41.03       49.46      4.59 o 
  22   4   1       17.26       19.39      4.15 o 
 -21   5   1       10.84       14.96      3.90 o 
 -19   5   1       35.78       27.26      6.29 o 
 -17   5   1        0.35       -1.24      2.87 o 
 -15   5   1      683.68      684.90     16.08 o 
 -13   5   1      613.55      611.08     12.18 o 
 -11   5   1       90.21       87.89      5.22 o 
  -9   5   1       63.09       71.78      4.53 o 
  -7   5   1      286.92      286.60      7.38 o 
  -5   5   1        0.95        3.62      1.87 o 
  -3   5   1       19.97       22.48      2.10 o 
  -1   5   1       19.65       22.94      2.42 o 
   1   5   1       59.90       82.63      3.65 o 
   3   5   1      223.70      235.53      5.50 o 
   5   5   1      113.31      120.95      3.87 o 
   7   5   1        0.68       -1.69      1.69 o 
   9   5   1       32.01       37.98      3.49 o 
  11   5   1       53.82       62.98      6.96 o 
  13   5   1       28.32       29.84      4.55 o 
  15   5   1        0.01       -0.24      3.31 o 
  17   5   1      385.84      450.22     13.82 o 
  19   5   1       86.16       86.74      5.69 o 
 -18   6   1       14.11       17.71      6.13 o 
 -16   6   1       73.30       77.38      9.30 o 
 -14   6   1       21.78       19.40      5.33 o 
 -12   6   1      113.98      113.93      7.66 o 
 -10   6   1       24.05       25.34      4.14 o 
  -8   6   1       25.52       19.83      3.21 o 
  -6   6   1      218.05      220.02      7.15 o 
  -4   6   1       33.93       31.61      3.44 o 
  -2   6   1        0.28        0.88      1.58 o 
   0   6   1      306.79      249.47      5.59 o 
   2   6   1      248.30      200.56      5.01 o 
   4   6   1      464.36      426.40      9.00 o 
   6   6   1       16.13       20.81      2.78 o 
   8   6   1        1.17        0.92      2.75 o 
  10   6   1       56.01       56.01     10.03 o 
  12   6   1       73.78       63.17      6.39 o 
  14   6   1       23.42       34.28      5.99 o 
  16   6   1      134.57      129.82      9.00 o 
 -13   7   1       54.06       75.79      9.44 o 
 -11   7   1       46.12       55.72     11.95 o 
  -9   7   1        4.57       -0.10      4.07 o 
  -7   7   1       44.63       60.09      5.82 o 
  -5   7   1       42.01       46.04      5.25 o 
  -3   7   1       17.08       18.90      2.63 o 
  -1   7   1      106.19      102.51      4.95 o 
   1   7   1      262.69      215.64      6.44 o 
   3   7   1      149.34      134.29      6.35 o 
   5   7   1      116.14      108.26      6.90 o 
   7   7   1       19.68       21.81      4.49 o 
   9   7   1       32.57       29.08      5.46 o 
  11   7   1        7.98       11.39      4.04 o 
  13   7   1        5.58        8.19      5.42 o 
  -6   8   1       36.30       37.24      6.91 o 
  -4   8   1       12.69       22.75      3.81 o 
  -2   8   1       26.77       25.13      4.02 o 
   0   8   1        0.21        1.46      2.88 o 
   2   8   1      109.84      117.13      7.24 o 
   4   8   1        1.17        6.16      2.83 o 
   6   8   1        6.83       12.29      4.04 o 
 -26   0   2      159.79      131.05     10.64 o 
 -24   0   2        1.34       -0.20      3.32 o 
 -22   0   2       14.27       17.91      4.81 o 
 -20   0   2      661.20      697.09     11.92 o 
 -18   0   2      132.34      116.48      4.61 o 
 -16   0   2      457.21      462.98     10.47 o 
 -14   0   2      142.21      151.09      4.31 o 
 -12   0   2      976.68      949.46     13.75 o 
 -10   0   2      495.41      598.55      8.35 o 
  -8   0   2       60.33       47.23      2.35 o 
  -6   0   2     2559.10     2500.07     35.74 o 
  -4   0   2        4.75       -0.68      0.68 o 
  -2   0   2     1516.10     1369.14     15.58 o 
   0   0   2     5606.43     5632.33     83.30 o 
   2   0   2    33966.06    34104.24   1006.03 o 
   4   0   2   100569.53   106245.55   1884.60 o 
   6   0   2    31734.64    33086.50    451.48 o 
   8   0   2       55.12       40.13      2.40 o 
  10   0   2      592.91      610.41      8.79 o 
  12   0   2       29.38       20.99      1.94 o 
  14   0   2      415.96      451.97      8.35 o 
  16   0   2       62.19       66.69      4.56 o 
  18   0   2      111.93       78.30      5.03 o 
  20   0   2       24.05       19.84      3.20 o 
  22   0   2        6.27        5.19      3.66 o 
  24   0   2       49.69       45.14     13.34 o 
 -25   1   2        8.75        3.13      2.99 o 
 -23   1   2       28.01       35.94      3.06 o 
 -21   1   2      245.50      238.57      6.93 o 
 -19   1   2     1641.11     1639.79     14.78 o 
 -17   1   2      974.39      964.04      9.74 o 
 -15   1   2      169.56      190.15      3.51 o 
 -13   1   2      632.49      627.67      6.63 o 
 -11   1   2      254.80      294.12      3.83 o 
  -9   1   2     2820.77     2719.24     20.75 o 
  -7   1   2     1740.09     1758.00     16.76 o 
  -5   1   2     2767.12     2742.99     40.87 o 
  -3   1   2     7998.10     7895.96     72.60 o 
  -1   1   2    16436.06    15852.71    267.86 o 
   1   1   2    14496.14    14758.76    156.56 o 
   3   1   2     3110.28     3326.86     28.61 o 
   5   1   2     3293.06     3411.84     29.80 o 
   7   1   2     6602.21     6731.41     47.65 o 
   9   1   2     1805.97     1882.73     14.38 o 
  11   1   2      723.20      810.47      7.66 o 
  13   1   2      312.70      345.98      5.10 o 
  15   1   2       42.17       43.71      2.24 o 
  17   1   2       29.69       22.58      2.32 o 
  19   1   2      118.41      114.89      5.50 o 
  21   1   2      138.25      107.36      5.75 o 
  23   1   2        2.70        6.38      2.90 o 
 -26   2   2        0.08        2.67      2.45 o 
 -24   2   2       11.33        9.62      2.38 o 
 -22   2   2        2.31        2.46      1.88 o 
 -20   2   2       35.47       35.55      2.88 o 
 -18   2   2      240.60      259.15      5.26 o 
 -16   2   2      137.28      146.45      5.40 o 
 -14   2   2     1072.03     1031.67     10.80 o 
 -12   2   2      112.87      135.17      3.11 o 
 -10   2   2     1888.02     1914.91     16.11 o 
  -8   2   2       74.25       49.42      1.79 o 
  -6   2   2    11817.38    11309.80    159.63 o 
  -4   2   2      682.95      504.20      7.56 o 
  -2   2   2     5707.77     5480.76     52.99 o 
   0   2   2    18222.93    16969.65    156.70 o 
   2   2   2      531.83      462.62      5.78 o 
   4   2   2      542.61      513.51      7.40 o 
   6   2   2       10.56        8.29      1.05 o 
   8   2   2      280.12      251.82      6.91 o 
  10   2   2      344.33      348.55      5.93 o 
  12   2   2      198.89      205.16      4.84 o 
  14   2   2      219.28      216.92      6.07 o 
  16   2   2        3.11        7.15      3.07 o 
  18   2   2        0.61       -0.56      2.58 o 
  20   2   2      102.79       92.58      5.20 o 
  22   2   2        1.65       -1.28      2.73 o 
 -25   3   2        0.20        2.45      2.41 o 
 -23   3   2        3.24        7.12      2.36 o 
 -21   3   2       99.75      102.90      5.34 o 
 -19   3   2      563.86      560.23      9.26 o 
 -17   3   2      196.46      193.90      6.88 o 
 -15   3   2      391.69      398.24      6.20 o 
 -13   3   2      348.12      340.48      5.36 o 
 -11   3   2       59.37       61.28      3.05 o 
  -9   3   2      387.65      389.93      8.25 o 
  -7   3   2        4.77        8.27      1.56 o 
  -5   3   2      940.77      873.62     14.32 o 
  -3   3   2       56.89       81.86      3.32 o 
  -1   3   2      497.10      561.78      7.77 o 
   1   3   2      202.72      231.83      4.47 o 
   3   3   2     1650.39     1801.75     16.55 o 
   5   3   2     1345.06     1478.57     15.30 o 
   7   3   2      409.23      457.32      6.47 o 
   9   3   2      226.53      213.95      5.62 o 
  11   3   2        2.92        2.86      1.38 o 
  13   3   2       19.45       19.66      2.24 o 
  15   3   2       47.19       46.99      3.74 o 
  17   3   2        4.84       -0.70      4.03 o 
  19   3   2       14.34       13.44      2.85 o 
  21   3   2       52.37       50.79      4.66 o 
 -22   4   2       22.22       23.35      3.62 o 
 -20   4   2       12.43       10.38      3.06 o 
 -18   4   2       87.79       97.90     10.77 o 
 -16   4   2       23.64       27.64      4.15 o 
 -14   4   2     1615.03     1601.96     21.65 o 
 -12   4   2      141.21      170.13      4.80 o 
 -10   4   2       23.84       26.79      2.84 o 
  -8   4   2      172.93      163.14      5.10 o 
  -6   4   2      421.33      448.31      9.65 o 
  -4   4   2     5486.33     5367.11     48.49 o 
  -2   4   2     1314.89     1239.92     14.68 o 
   0   4   2      397.00      353.71      6.75 o 
   2   4   2     2408.39     2556.42     23.26 o 
   4   4   2      354.44      428.90      6.47 o 
   6   4   2      708.55      749.11     11.79 o 
   8   4   2      272.56      281.45      6.85 o 
  10   4   2       46.22       45.96      3.51 o 
  12   4   2       30.50       31.63      5.07 o 
  14   4   2        0.47        1.04      1.99 o 
  16   4   2        4.70        4.23      2.44 o 
  18   4   2       17.71       12.07      5.39 o 
  20   4   2      146.22      152.19      8.42 o 
 -21   5   2       18.49       17.74      5.82 o 
 -19   5   2        6.84        9.19      3.74 o 
 -17   5   2       54.26       62.04      6.46 o 
 -15   5   2        0.24       -1.46      2.69 o 
 -13   5   2     1870.08     1803.24     29.33 o 
 -11   5   2     1507.79     1467.92     24.94 o 
  -9   5   2     1056.62     1020.35     19.17 o 
  -7   5   2       35.00       33.16      3.27 o 
  -5   5   2      900.07      850.84     12.00 o 
  -3   5   2       11.47       13.22      1.91 o 
  -1   5   2       82.98       80.31      3.99 o 
   1   5   2       19.34       13.51      1.78 o 
   3   5   2       58.35       57.22      3.21 o 
   5   5   2      373.70      381.25      7.91 o 
   7   5   2       31.42       30.47      4.01 o 
   9   5   2       32.21       31.03      4.80 o 
  11   5   2       49.20       65.55      9.76 o 
  13   5   2       12.30       14.44      4.06 o 
  15   5   2      294.46      309.57     11.17 o 
  17   5   2      185.39      206.68      9.79 o 
  19   5   2      159.79      146.63      7.05 o 
 -18   6   2       51.08       69.91     14.13 o 
 -16   6   2       26.22       24.71      4.74 o 
 -14   6   2      336.76      313.09     11.98 o 
 -12   6   2      508.53      510.69     26.97 o 
 -10   6   2       35.67       32.31      4.51 o 
  -8   6   2        6.91        7.78      3.13 o 
  -6   6   2      260.06      242.55     15.20 o 
  -4   6   2       26.92       28.47      3.31 o 
  -2   6   2      205.54      200.99      5.98 o 
   0   6   2       44.29       44.80      4.19 o 
   2   6   2       46.14       45.65      3.24 o 
   4   6   2      303.44      304.78      8.60 o 
   6   6   2       29.17       29.01      4.96 o 
   8   6   2        7.20       10.71      4.43 o 
  10   6   2       58.25       62.61      7.97 o 
  12   6   2       27.56       36.86      5.27 o 
  14   6   2       77.52       88.40      7.57 o 
  16   6   2        0.16       -3.56      3.56 o 
 -13   7   2      104.62       97.58     10.55 o 
 -11   7   2        2.21        0.71      3.16 o 
  -9   7   2       25.03       35.34      4.90 o 
  -7   7   2       97.56       95.57      7.19 o 
  -5   7   2        1.47        3.78      3.27 o 
  -3   7   2      193.72      176.92      7.06 o 
  -1   7   2       83.86       87.50      5.22 o 
   1   7   2        0.57        4.21      2.76 o 
   3   7   2       47.40       40.94      3.97 o 
   5   7   2      120.78      119.71      7.39 o 
   7   7   2       60.38       65.03     10.20 o 
   9   7   2       55.25       47.57     11.93 o 
  11   7   2        1.77       -0.29      3.49 o 
  -6   8   2        2.64        1.30      3.68 o 
  -4   8   2      154.83      170.35     10.10 o 
  -2   8   2       36.15       25.96      4.27 o 
   0   8   2       19.30       10.29      3.53 o 
   2   8   2        1.06        4.46      3.12 o 
   4   8   2        3.00        4.02      3.15 o 
 -27   1   3       11.25       14.93      2.98 o 
 -25   1   3       27.69       23.53      2.91 o 
 -23   1   3        3.69        9.18      2.66 o 
 -21   1   3       33.80       34.62      2.61 o 
 -19   1   3      205.45      196.12      4.12 o 
 -17   1   3       10.02        8.48      1.29 o 
 -15   1   3      396.27      401.76      6.14 o 
 -13   1   3      101.14      110.16      2.52 o 
 -11   1   3     2414.87     2567.17     19.07 o 
  -9   1   3     7243.93     7390.96     53.79 o 
  -7   1   3     7037.45     7453.62     66.65 o 
  -5   1   3     4971.94     5193.47     39.49 o 
  -3   1   3      134.23      162.59      2.87 o 
  -1   1   3    12101.20    12486.85    175.41 o 
   1   1   3       26.26       13.84      1.14 o 
   3   1   3      175.68      149.68      2.42 o 
   5   1   3       47.33       36.06      2.16 o 
   7   1   3      568.07      611.67      6.65 o 
   9   1   3      621.22      608.01      6.27 o 
  11   1   3        9.75        7.60      1.16 o 
  13   1   3      437.74      456.72      6.52 o 
  15   1   3       35.39       42.63      2.25 o 
  17   1   3       86.81       84.55      4.11 o 
  19   1   3       68.92       61.21      5.15 o 
  21   1   3       38.48       37.66      6.13 o 
  23   1   3       75.71       67.46      5.95 o 
 -26   2   3        0.81        6.43      2.94 o 
 -24   2   3       19.77       22.67      3.09 o 
 -22   2   3      182.13      200.69      7.69 o 
 -20   2   3      200.69      193.25      6.11 o 
 -18   2   3      363.94      385.39      6.45 o 
 -16   2   3      207.85      211.42      5.59 o 
 -14   2   3      194.25      171.02      4.07 o 
 -12   2   3     3448.11     3714.23     29.11 o 
 -10   2   3     1060.64     1163.63     12.94 o 
  -8   2   3     1702.32     1870.20     15.27 o 
  -6   2   3      395.02      325.44      4.76 o 
  -4   2   3     1054.56     1199.17     14.31 o 
  -2   2   3     3805.46     3930.62     45.45 o 
   0   2   3       64.89       62.31      2.33 o 
   2   2   3     3190.26     3178.39     25.41 o 
   4   2   3     1033.29      969.34     10.85 o 
   6   2   3      988.66      896.35     10.09 o 
   8   2   3      378.19      372.40      7.39 o 
  10   2   3       37.59       33.19      2.22 o 
  12   2   3      201.99      201.52      4.89 o 
  14   2   3      294.68      304.71      6.42 o 
  16   2   3        9.17        5.09      2.24 o 
  18   2   3        0.05        2.55      2.16 o 
  20   2   3       56.88       36.42      4.51 o 
  22   2   3       58.79       60.06      5.59 o 
 -25   3   3       47.05       51.76      4.40 o 
 -23   3   3        0.39       -0.44      2.03 o 
 -21   3   3       20.10       15.83      2.86 o 
 -19   3   3       29.37       23.24      2.81 o 
 -17   3   3      637.39      624.94      9.33 o 
 -15   3   3       57.57       56.37      2.96 o 
 -13   3   3      130.85      113.07      3.16 o 
 -11   3   3      109.82       96.93      2.76 o 
  -9   3   3      518.12      511.84      7.06 o 
  -7   3   3      720.16      772.08     13.73 o 
  -5   3   3     1937.58     2006.80     27.08 o 
  -3   3   3      826.51      808.63     13.56 o 
  -1   3   3        0.03       -0.64      0.95 o 
   1   3   3     1911.05     1802.07     16.58 o 
   3   3   3      731.47      761.72      8.49 o 
   5   3   3      314.01      259.51      3.63 o 
   7   3   3      385.61      429.12      6.43 o 
   9   3   3        1.15        0.28      1.18 o 
  11   3   3      177.42      186.22      6.92 o 
  13   3   3      348.94      331.51      8.08 o 
  15   3   3        6.40        7.94      2.46 o 
  17   3   3       15.00       12.48      2.84 o 
  19   3   3       15.64       10.80      2.99 o 
  21   3   3       10.43       13.78      5.42 o 
 -22   4   3        4.51        5.44      2.46 o 
 -20   4   3       61.10       61.11      4.25 o 
 -18   4   3        5.04        7.83      2.12 o 
 -16   4   3      128.86      141.75      7.28 o 
 -14   4   3      194.78      212.06      6.72 o 
 -12   4   3      755.13      700.18     12.35 o 
 -10   4   3       89.58       75.14      5.26 o 
  -8   4   3       35.67       49.23      3.25 o 
  -6   4   3        5.71        3.83      1.48 o 
  -4   4   3     1261.73     1110.08     13.22 o 
  -2   4   3      942.35      905.28     11.83 o 
   0   4   3      794.66      778.67      9.87 o 
   2   4   3      648.69      646.10     11.69 o 
   4   4   3      761.68      801.19     10.91 o 
   6   4   3      181.18      183.45      5.49 o 
   8   4   3      393.09      378.98     10.32 o 
  10   4   3       53.58       69.95      5.65 o 
  12   4   3      119.57      117.99      5.08 o 
  14   4   3       89.00       99.41      7.83 o 
  16   4   3       43.67       47.85      4.21 o 
  18   4   3        2.62       -0.37      2.52 o 
  20   4   3       27.24       15.19      4.67 o 
 -21   5   3        8.07        9.42      5.09 o 
 -19   5   3       11.65       12.12      3.84 o 
 -17   5   3        0.66       -0.54      2.66 o 
 -15   5   3        5.85        8.96      3.20 o 
 -13   5   3       52.37       59.75      5.60 o 
 -11   5   3      663.21      651.40     15.10 o 
  -9   5   3     1558.56     1545.82     25.67 o 
  -7   5   3      302.91      283.53      9.36 o 
  -5   5   3        2.42        2.09      2.73 o 
  -3   5   3       68.75       79.05      4.05 o 
  -1   5   3        1.11        2.01      1.55 o 
   1   5   3      145.58      155.49      4.32 o 
   3   5   3      114.65      124.17      5.47 o 
   5   5   3       33.37       27.65      3.33 o 
   7   5   3      105.75      114.26      9.31 o 
   9   5   3        0.06        2.09      3.55 o 
  11   5   3      184.74      197.54     12.97 o 
  13   5   3      118.63      126.93     10.11 o 
  15   5   3      142.56      154.28     14.74 o 
  17   5   3       26.68       32.56      3.95 o 
 -18   6   3       64.41       64.04      6.61 o 
 -16   6   3      144.52      135.41      8.88 o 
 -14   6   3       13.19       13.56      3.75 o 
 -12   6   3      105.95      105.41      7.59 o 
 -10   6   3       45.95       53.65      5.49 o 
  -8   6   3       98.19      106.79      7.34 o 
  -6   6   3      223.55      216.93      9.73 o 
  -4   6   3        0.09        1.24      2.60 o 
  -2   6   3      390.46      386.43      8.67 o 
   0   6   3       38.53       39.50      4.17 o 
   2   6   3        7.41        3.48      2.05 o 
   4   6   3       49.76       46.28      6.33 o 
   6   6   3      332.38      329.98     10.52 o 
   8   6   3       81.30       87.74      6.99 o 
  10   6   3       10.58       12.92      5.32 o 
  12   6   3        0.17        0.86      3.53 o 
  14   6   3       23.45       25.45      6.03 o 
 -13   7   3        0.03        0.99      3.18 o 
 -11   7   3        6.89        8.89      3.77 o 
  -9   7   3       86.49       91.82      7.52 o 
  -7   7   3       85.61      109.70      7.93 o 
  -5   7   3        0.00        5.26      3.23 o 
  -3   7   3       98.65      111.40      6.59 o 
  -1   7   3       10.89        5.49      3.06 o 
   1   7   3        1.28        0.86      2.74 o 
   3   7   3       99.20       90.44      7.71 o 
   5   7   3      163.17      128.92      8.19 o 
   7   7   3       79.89       60.00      7.37 o 
   9   7   3       80.04       91.67      7.54 o 
  11   7   3        1.72       -2.83      3.74 o 
  -6   8   3        0.19        3.50      3.75 o 
  -4   8   3        9.14        6.48      4.41 o 
  -2   8   3       87.02      120.36      9.97 o 
   0   8   3       33.72       39.90      5.21 o 
   2   8   3       10.36        9.26      3.53 o 
 -26   0   4      316.42      303.22      9.38 o 
 -24   0   4      824.47      859.30     19.18 o 
 -22   0   4     2356.88     2454.23     35.28 o 
 -20   0   4      165.54      169.20      5.66 o 
 -18   0   4      300.59      276.06      6.68 o 
 -16   0   4     1400.17     1261.74     16.46 o 
 -14   0   4      187.54      196.93      4.96 o 
 -12   0   4      324.24      334.09      6.23 o 
 -10   0   4      564.68      538.59      7.96 o 
  -8   0   4     7993.12     7591.12     82.54 o 
  -6   0   4     2822.37     3009.78     34.48 o 
  -4   0   4        4.01        9.15      1.17 o 
  -2   0   4        5.02        3.46      0.93 o 
   0   0   4     2815.78     2629.24     36.99 o 
   2   0   4     6542.48     6310.56    145.79 o 
   4   0   4       20.14        4.01      1.45 o 
   6   0   4     2729.25     2801.42     32.61 o 
   8   0   4    17286.45    17144.98    181.71 o 
  10   0   4     6086.27     5796.61     65.03 o 
  12   0   4       23.37       15.10      2.74 o 
  14   0   4       30.47       37.01      3.34 o 
  16   0   4       45.79       33.51      6.62 o 
  18   0   4       48.61       32.76      3.60 o 
  20   0   4       93.37       87.09      7.70 o 
  22   0   4        7.84        4.71      7.89 o 
 -27   1   4       75.15       85.00      5.33 o 
 -25   1   4      780.50      852.06     17.53 o 
 -23   1   4       70.60       73.03      5.88 o 
 -21   1   4      909.23      935.21     10.30 o 
 -19   1   4     2822.34     2863.21     23.71 o 
 -17   1   4      634.83      612.43      7.25 o 
 -15   1   4      314.57      284.67      4.38 o 
 -13   1   4       60.91       56.43      2.00 o 
 -11   1   4      402.45      439.81      5.45 o 
  -9   1   4     5061.91     5826.06     42.40 o 
  -7   1   4      210.64      254.77      4.46 o 
  -5   1   4      811.76      821.33      7.29 o 
  -3   1   4      977.71     1021.82      8.65 o 
  -1   1   4       23.98       16.15      1.29 o 
   1   1   4      247.97      275.67      4.18 o 
   3   1   4       26.34       25.36      1.33 o 
   5   1   4      213.76      219.30      6.92 o 
   7   1   4     1092.32     1125.82     10.89 o 
   9   1   4     2673.36     2805.62     23.92 o 
  11   1   4      239.09      260.51      5.78 o 
  13   1   4       23.11       23.31      2.02 o 
  15   1   4        2.48       -0.32      3.08 o 
  17   1   4        0.01       -0.53      3.91 o 
  19   1   4        1.65       -1.08      2.53 o 
  21   1   4        1.36        4.19      2.94 o 
 -26   2   4        0.51        1.57      2.31 o 
 -24   2   4       69.30       71.38      4.70 o 
 -22   2   4       47.32       49.69      4.40 o 
 -20   2   4      328.91      329.99      6.86 o 
 -18   2   4       68.29       64.09      3.39 o 
 -16   2   4        2.19        3.20      1.45 o 
 -14   2   4      784.07      802.25      9.10 o 
 -12   2   4      563.79      598.86      7.60 o 
 -10   2   4     2186.50     2282.74     20.62 o 
  -8   2   4      184.09      245.13      3.97 o 
  -6   2   4     3890.42     4074.82     36.20 o 
  -4   2   4      133.58      134.81      2.98 o 
  -2   2   4     2228.57     2212.52     20.83 o 
   0   2   4     4028.17     4012.56     35.42 o 
   2   2   4      885.92      898.90      9.68 o 
   4   2   4      157.67      123.57      4.67 o 
   6   2   4      417.81      394.95      6.60 o 
   8   2   4      616.57      699.71      9.04 o 
  10   2   4      130.99      140.47      5.30 o 
  12   2   4       75.73       78.76      5.52 o 
  14   2   4        8.02        8.28      2.49 o 
  16   2   4       33.30       32.49      3.36 o 
  18   2   4        4.26        1.46      3.20 o 
  20   2   4       37.47       22.80      3.95 o 
  22   2   4       12.16        6.71      4.08 o 
 -25   3   4      138.69      143.17      6.38 o 
 -23   3   4        6.77        1.69      2.24 o 
 -21   3   4      124.71      132.01      5.64 o 
 -19   3   4      125.25      118.72      4.56 o 
 -17   3   4        2.60        2.22      1.54 o 
 -15   3   4      121.30      129.56      4.17 o 
 -13   3   4       34.73       42.01      2.47 o 
 -11   3   4      119.11      113.61      3.25 o 
  -9   3   4        2.75        0.90      1.09 o 
  -7   3   4     1149.30     1130.64     13.56 o 
  -5   3   4     2316.73     2229.24     29.69 o 
  -3   3   4     1121.14     1047.66     21.81 o 
  -1   3   4     3301.18     3228.66     34.65 o 
   1   3   4     1065.78     1054.95     10.84 o 
   3   3   4        6.52       10.33      1.76 o 
   5   3   4       60.82       54.02      2.12 o 
   7   3   4       15.90       34.53      2.74 o 
   9   3   4     1910.24     2029.14     24.23 o 
  11   3   4      159.67      149.69      5.42 o 
  13   3   4      252.48      269.98      8.45 o 
  15   3   4      219.46      238.62      7.29 o 
  17   3   4       85.90      100.95      5.77 o 
  19   3   4        0.67        0.45      3.27 o 
  21   3   4        0.01        2.23      3.30 o 
 -24   4   4      179.16      198.29      7.43 o 
 -22   4   4        7.17        3.12      2.48 o 
 -20   4   4        9.10        7.62      2.52 o 
 -18   4   4       20.08       25.12      3.10 o 
 -16   4   4      111.12      105.71      4.99 o 
 -14   4   4      106.41       96.64      4.61 o 
 -12   4   4      163.14      141.59      6.88 o 
 -10   4   4     1126.10     1093.74     19.56 o 
  -8   4   4      206.56      221.14      7.68 o 
  -6   4   4      743.03      714.51     14.16 o 
  -4   4   4      567.23      587.28     12.41 o 
  -2   4   4      804.79      718.85     10.29 o 
   0   4   4      267.94      247.84      4.53 o 
   2   4   4       81.76       94.17      3.81 o 
   4   4   4       34.01       21.39      3.18 o 
   6   4   4      284.13      276.47      8.64 o 
   8   4   4      250.76      263.04      8.76 o 
  10   4   4       92.31       92.41      4.50 o 
  12   4   4      198.60      195.54      7.90 o 
  14   4   4       42.13       38.30      4.88 o 
  16   4   4        8.42        1.84      2.51 o 
  18   4   4        0.77       -1.34      2.68 o 
 -21   5   4        9.70        9.18      3.89 o 
 -19   5   4        0.50       -1.66      3.14 o 
 -17   5   4        0.74       -0.34      3.89 o 
 -15   5   4       26.33       31.47      4.50 o 
 -13   5   4        3.45       -1.16      2.43 o 
 -11   5   4      115.41      130.04      7.69 o 
  -9   5   4     1008.71      968.29     19.06 o 
  -7   5   4     3920.92     3725.98     49.31 o 
  -5   5   4      587.45      618.31     14.05 o 
  -3   5   4       23.44       20.36      3.33 o 
  -1   5   4      629.83      597.16     10.31 o 
   1   5   4        4.06        2.95      1.92 o 
   3   5   4        8.43        4.76      2.32 o 
   5   5   4       40.66       47.53      7.08 o 
   7   5   4        9.56        5.93      3.41 o 
   9   5   4       74.20       80.88      8.20 o 
  11   5   4        8.74        7.89      3.55 o 
  13   5   4       44.60       34.13      5.13 o 
  15   5   4       36.85       32.42      5.32 o 
  17   5   4       40.91       43.16      4.44 o 
 -18   6   4       20.92       21.58      4.62 o 
 -16   6   4        4.89        1.61      3.28 o 
 -14   6   4      559.39      583.53     17.67 o 
 -12   6   4        0.11        2.72      3.16 o 
 -10   6   4      367.07      353.42     11.76 o 
  -8   6   4      275.06      282.58     13.05 o 
  -6   6   4      866.54      836.94     18.70 o 
  -4   6   4      830.71      860.68     18.11 o 
  -2   6   4       42.94       47.70      5.62 o 
   0   6   4       47.76       53.63      4.66 o 
   2   6   4      104.06      100.72      6.15 o 
   4   6   4        4.34       -0.98      2.84 o 
   6   6   4        2.39        4.91      3.22 o 
   8   6   4      103.37      113.83      8.39 o 
  10   6   4       86.67       90.57      7.35 o 
  12   6   4      134.78      161.90     11.24 o 
  14   6   4       66.54       66.60     10.43 o 
 -13   7   4       83.14       77.92      7.48 o 
 -11   7   4        2.64        6.50      3.45 o 
  -9   7   4        1.27        1.98      3.14 o 
  -7   7   4       72.22       71.02      7.13 o 
  -5   7   4       11.90        9.90      3.65 o 
  -3   7   4      119.62      110.37      8.13 o 
  -1   7   4        8.40        8.80      6.29 o 
   1   7   4       34.66       25.72      5.08 o 
   3   7   4       46.56       42.84      4.91 o 
   5   7   4       10.16        9.53      4.67 o 
   7   7   4        1.80        0.78      4.46 o 
   9   7   4        2.97        3.39      5.01 o 
  -2   8   4       94.59      116.04      8.75 o 
 -27   1   5       77.35       85.05      5.21 o 
 -25   1   5        8.34       14.77      2.60 o 
 -23   1   5       24.55       22.98      2.63 o 
 -21   1   5      567.17      560.69      8.36 o 
 -19   1   5      211.41      206.39      4.53 o 
 -17   1   5      128.58      129.92      3.59 o 
 -15   1   5      255.68      239.72      4.06 o 
 -13   1   5      455.66      473.92      5.64 o 
 -11   1   5        4.03        4.98      1.07 o 
  -9   1   5      398.66      400.61      5.04 o 
  -7   1   5     4386.31     4322.31     36.60 o 
  -5   1   5     6088.63     6440.96     45.76 o 
  -3   1   5     4960.73     4967.19     35.89 o 
  -1   1   5     1205.69     1117.10      9.49 o 
   1   1   5      228.56      200.05      2.71 o 
   3   1   5     1591.99     1674.04     14.35 o 
   5   1   5       59.71       73.10      2.99 o 
   7   1   5       33.18       31.71      1.88 o 
   9   1   5       72.71       70.46      2.78 o 
  11   1   5      336.94      343.38      6.02 o 
  13   1   5      221.37      202.58      7.51 o 
  15   1   5        0.34       -0.47      2.21 o 
  17   1   5       42.38       36.19      4.27 o 
  19   1   5       14.75       16.84      3.58 o 
  21   1   5        0.14       -1.69      2.75 o 
 -26   2   5       12.81       19.42      3.10 o 
 -24   2   5       29.07       37.05      4.14 o 
 -22   2   5       34.90       30.63      3.05 o 
 -20   2   5       45.11       42.53      3.08 o 
 -18   2   5       74.28       69.50      4.50 o 
 -16   2   5       92.44       91.66      3.73 o 
 -14   2   5        6.28        1.88      1.19 o 
 -12   2   5        7.81        4.23      1.22 o 
 -10   2   5       92.82      110.28      3.09 o 
  -8   2   5     2266.73     2364.50     20.60 o 
  -6   2   5     4689.57     5264.17     46.08 o 
  -4   2   5      167.15      168.77      3.77 o 
  -2   2   5       11.82       14.27      1.11 o 
   0   2   5      415.44      444.45      6.40 o 
   2   2   5      580.12      601.30      8.34 o 
   4   2   5      116.43      113.52      2.75 o 
   6   2   5      468.09      481.56      8.32 o 
   8   2   5       51.50       55.93      3.58 o 
  10   2   5      318.46      309.93      7.20 o 
  12   2   5       50.37       54.53      3.85 o 
  14   2   5       16.02       16.08      3.81 o 
  16   2   5        1.92        2.09      2.65 o 
  18   2   5        4.80        2.02      3.98 o 
  20   2   5        7.57        2.96      3.12 o 
 -25   3   5        8.95        3.86      2.52 o 
 -23   3   5        0.88        4.86      2.41 o 
 -21   3   5      643.41      662.87     14.62 o 
 -19   3   5      138.35      145.63      7.35 o 
 -17   3   5       42.62       37.05      2.78 o 
 -15   3   5      503.48      469.66      7.72 o 
 -13   3   5      238.73      202.43      4.65 o 
 -11   3   5      404.49      436.54      6.72 o 
  -9   3   5     1035.23     1038.33     12.59 o 
  -7   3   5      361.93      345.10      5.79 o 
  -5   3   5     1597.55     1679.24     19.40 o 
  -3   3   5        0.15        1.05      0.92 o 
  -1   3   5      163.82      144.36      3.09 o 
   1   3   5      232.87      262.15      4.14 o 
   3   3   5       67.62       80.16      3.23 o 
   5   3   5      704.78      740.41     11.13 o 
   7   3   5        4.57        5.99      1.89 o 
   9   3   5        0.40        1.75      1.70 o 
  11   3   5      388.89      390.77      8.83 o 
  13   3   5       69.77       63.71      4.33 o 
  15   3   5       98.17      107.38      5.82 o 
  17   3   5       16.11       14.68      3.15 o 
  19   3   5        0.66       -0.94      2.99 o 
 -22   4   5       22.20       12.69      2.87 o 
 -20   4   5      124.30      128.97      5.74 o 
 -18   4   5        3.65        5.43      1.86 o 
 -16   4   5        3.14        2.07      1.85 o 
 -14   4   5      167.59      153.00      6.03 o 
 -12   4   5      279.21      249.62      7.43 o 
 -10   4   5       69.14       80.92      6.44 o 
  -8   4   5      117.41      121.96      6.52 o 
  -6   4   5      914.18      899.98     16.75 o 
  -4   4   5        4.84        3.72      2.77 o 
  -2   4   5      129.94      144.58      8.19 o 
   0   4   5        1.76       -0.75      1.39 o 
   2   4   5       64.80       64.97      5.82 o 
   4   4   5        3.93        1.82      2.27 o 
   6   4   5      206.82      218.16      7.94 o 
   8   4   5       10.66       16.18      2.47 o 
  10   4   5      459.27      495.20      9.97 o 
  12   4   5        7.06        5.45      2.47 o 
  14   4   5       12.75        8.00      2.77 o 
  16   4   5        7.71        6.46      3.93 o 
  18   4   5        0.18        4.87      2.90 o 
 -21   5   5       25.28       20.48      8.85 o 
 -19   5   5        8.34        5.98      3.47 o 
 -17   5   5       71.94       73.59      6.65 o 
 -15   5   5      104.38      109.51      5.90 o 
 -13   5   5       54.45       66.98      5.99 o 
 -11   5   5        9.42        4.94      4.87 o 
  -9   5   5      216.26      183.70     12.34 o 
  -7   5   5       51.90       54.09      5.79 o 
  -5   5   5     3862.06     3678.97     48.81 o 
  -3   5   5        4.84        5.33      2.53 o 
  -1   5   5      136.73      137.08     11.04 o 
   1   5   5        1.01       -1.30      2.10 o 
   3   5   5      109.68       96.41      5.77 o 
   5   5   5       84.68       80.05      7.73 o 
   7   5   5       91.15       84.21      6.51 o 
   9   5   5       34.67       43.84      5.42 o 
  11   5   5        2.42        2.51      3.45 o 
  13   5   5        6.51        2.71      4.05 o 
  15   5   5        9.01        9.68      3.03 o 
 -18   6   5       16.43       21.14      4.83 o 
 -16   6   5        5.34        8.01      3.58 o 
 -14   6   5      127.59      133.45      8.96 o 
 -12   6   5      165.94      180.91      9.23 o 
 -10   6   5       43.88       37.66      5.16 o 
  -8   6   5       39.99       46.43      5.49 o 
  -6   6   5       73.79      102.07     12.21 o 
  -4   6   5       99.62       97.97      6.25 o 
  -2   6   5      129.21      123.35      8.07 o 
   0   6   5       48.81       36.15      4.13 o 
   2   6   5       78.97       93.70      7.02 o 
   4   6   5       61.93       65.94      6.09 o 
   6   6   5        3.34        6.83      4.33 o 
   8   6   5       41.56       54.36     16.10 o 
  10   6   5       41.61       63.48      9.34 o 
  12   6   5       76.26       82.89     14.27 o 
 -13   7   5        2.31        0.12      3.66 o 
 -11   7   5        0.08        3.48      5.72 o 
  -9   7   5        2.15        4.07      3.65 o 
  -7   7   5       26.49       19.48      4.39 o 
  -5   7   5       39.74       63.69      6.80 o 
  -3   7   5       76.65       78.29      7.33 o 
  -1   7   5        0.17        0.60      3.71 o 
   1   7   5       45.34       35.65      4.49 o 
   3   7   5       11.37        8.54      3.30 o 
   5   7   5        1.65        1.21      3.31 o 
   7   7   5       23.57       12.91      4.56 o 
 -26   0   6        1.79        2.12      2.57 o 
 -24   0   6      398.85      405.61     19.55 o 
 -22   0   6       37.67       48.55      4.27 o 
 -20   0   6     5441.59     5452.66     62.61 o 
 -18   0   6     1171.76     1289.64     17.56 o 
 -16   0   6      737.45      679.45     10.96 o 
 -14   0   6       31.68       30.11      2.50 o 
 -12   0   6     2989.28     2968.10     31.43 o 
 -10   0   6      240.29      336.96      6.22 o 
  -8   0   6      775.18      817.84     12.61 o 
  -6   0   6     1655.37     1687.14     21.94 o 
  -4   0   6      127.83      149.86      4.09 o 
  -2   0   6      100.87       94.57      2.84 o 
   0   0   6     1169.02     1272.20     19.64 o 
   2   0   6      230.72      233.76      5.24 o 
   4   0   6        7.87        3.04      2.10 o 
   6   0   6      286.44      306.82     10.45 o 
   8   0   6      121.53      122.93      5.61 o 
  10   0   6      452.57      445.21     11.45 o 
  12   0   6     2225.76     2164.44     47.91 o 
  14   0   6      968.29      832.07     18.17 o 
  16   0   6       47.35       26.50      4.11 o 
  18   0   6        1.55        1.06      6.65 o 
  20   0   6        1.81        7.04      7.15 o 
 -25   1   6       72.07       94.09      6.38 o 
 -23   1   6       28.74       36.73      3.06 o 
 -21   1   6     1028.25     1056.62     12.09 o 
 -19   1   6     1539.76     1498.69     19.00 o 
 -17   1   6        1.47        2.40      1.63 o 
 -15   1   6      478.81      423.37      6.10 o 
 -13   1   6      263.48      324.43      5.02 o 
 -11   1   6     2350.84     2347.22     19.47 o 
  -9   1   6       76.85       71.87      2.30 o 
  -7   1   6      455.05      529.66      7.02 o 
  -5   1   6     3360.63     3708.81     28.40 o 
  -3   1   6      694.65      649.18      6.59 o 
  -1   1   6     1148.98     1239.20     10.53 o 
   1   1   6     1170.98     1323.24     12.36 o 
   3   1   6      560.70      593.43      6.50 o 
   5   1   6       33.25       26.54      2.41 o 
   7   1   6      103.39      113.18      5.99 o 
   9   1   6      549.68      570.46      9.20 o 
  11   1   6     1972.57     1851.29     33.93 o 
  13   1   6       87.39       84.38      5.25 o 
  15   1   6      233.03      236.83     11.67 o 
  17   1   6       31.72       25.01      3.94 o 
  19   1   6       17.20       28.02      6.82 o 
 -26   2   6        5.44        6.57      2.50 o 
 -24   2   6       55.16       60.94      4.00 o 
 -22   2   6      204.39      224.08      6.02 o 
 -20   2   6      461.51      461.97      8.35 o 
 -18   2   6      129.06      110.45      4.24 o 
 -16   2   6       46.80       54.85      4.15 o 
 -14   2   6        8.15        5.59      1.49 o 
 -12   2   6       34.95       37.18      2.32 o 
 -10   2   6     2329.14     2418.10     22.15 o 
  -8   2   6        4.78        5.24      2.33 o 
  -6   2   6       31.91       43.58      2.26 o 
  -4   2   6     1637.51     1588.80     14.96 o 
  -2   2   6      761.09      836.65     10.46 o 
   0   2   6        2.82        4.60      1.11 o 
   2   2   6      856.46      777.73      9.49 o 
   4   2   6      489.26      479.68     11.39 o 
   6   2   6        7.52        4.67      1.71 o 
   8   2   6      476.05      503.44      9.62 o 
  10   2   6      103.08      114.68      6.23 o 
  12   2   6        4.37        9.38      2.46 o 
  14   2   6      290.52      320.82      9.75 o 
  16   2   6       19.26       14.07      3.78 o 
  18   2   6        1.82        1.92      3.13 o 
 -25   3   6      127.40      155.98      6.76 o 
 -23   3   6      360.09      388.53      9.15 o 
 -21   3   6        2.61        5.82      2.10 o 
 -19   3   6      597.24      524.72     10.52 o 
 -17   3   6        3.95        7.63      1.83 o 
 -15   3   6        3.72        4.42      1.99 o 
 -13   3   6        4.13        5.26      1.86 o 
 -11   3   6        7.80       10.78      1.56 o 
  -9   3   6      335.27      360.14      6.46 o 
  -7   3   6       28.68       34.69      2.24 o 
  -5   3   6        0.60        2.41      1.04 o 
  -3   3   6       81.58       65.90      2.89 o 
  -1   3   6       29.69       27.72      2.48 o 
   1   3   6      285.06      294.65      4.96 o 
   3   3   6        8.93        7.56      1.92 o 
   5   3   6        5.35        6.41      2.54 o 
   7   3   6       18.26       14.82      2.82 o 
   9   3   6        3.11        3.96      2.01 o 
  11   3   6      139.46      136.45      5.62 o 
  13   3   6       86.32      105.11      5.37 o 
  15   3   6       19.56       24.31      5.77 o 
  17   3   6        5.37        2.22      3.14 o 
 -22   4   6       40.23       29.85      4.95 o 
 -20   4   6      564.38      538.14     14.63 o 
 -18   4   6       35.00       26.35      2.61 o 
 -16   4   6        0.01       -0.75      1.82 o 
 -14   4   6      141.50      135.19      5.67 o 
 -12   4   6      103.59      114.47      6.89 o 
 -10   4   6      110.97      107.02      6.63 o 
  -8   4   6      132.78      121.06      7.58 o 
  -6   4   6      273.87      262.07      8.46 o 
  -4   4   6     1028.98     1029.80     15.93 o 
  -2   4   6       88.89      102.57      4.93 o 
   0   4   6        0.59       -1.25      3.22 o 
   2   4   6       36.95       36.52      4.60 o 
   4   4   6      163.61      150.07      4.82 o 
   6   4   6        0.09       -1.52      1.59 o 
   8   4   6       26.40       32.83      3.22 o 
  10   4   6      254.37      227.99      6.89 o 
  12   4   6       14.53       27.33      4.79 o 
  14   4   6      216.86      236.44      8.84 o 
  16   4   6        1.02       -2.55      2.55 o 
 -21   5   6       73.13       89.03      7.73 o 
 -19   5   6        4.70        7.22      4.19 o 
 -17   5   6        0.06       -0.22      2.83 o 
 -15   5   6        3.67        8.80      2.74 o 
 -13   5   6        4.48        9.17      3.57 o 
 -11   5   6        4.45        4.83      2.79 o 
  -9   5   6       54.08       53.81      9.13 o 
  -7   5   6       63.60       54.51      6.69 o 
  -5   5   6     2105.01     2097.65     27.82 o 
  -3   5   6     1281.84     1197.36     18.65 o 
  -1   5   6      839.99      862.42     29.11 o 
   1   5   6        7.22        3.68      3.08 o 
   3   5   6      183.69      182.31      9.80 o 
   5   5   6       12.48       10.53      9.19 o 
   7   5   6        0.03       -2.75      2.75 o 
   9   5   6        1.49        5.27      3.39 o 
  11   5   6       10.67        7.80      3.89 o 
  13   5   6        7.13        3.14      2.70 o 
 -18   6   6       94.10      103.70      8.47 o 
 -16   6   6        0.37        4.22      3.63 o 
 -14   6   6       32.30       35.85      5.22 o 
 -12   6   6      172.99      191.24     15.45 o 
 -10   6   6      373.75      410.08     15.98 o 
  -8   6   6        0.12        1.73      3.18 o 
  -6   6   6        7.07        3.67      2.91 o 
  -4   6   6     1380.55     1367.91     25.83 o 
  -2   6   6        9.00        6.92      3.60 o 
   0   6   6        0.01       -2.59      2.93 o 
   2   6   6       46.90       42.64      5.87 o 
   4   6   6        8.60        3.68      3.25 o 
   6   6   6        0.37        2.60      3.28 o 
   8   6   6        8.76       16.05      5.34 o 
  10   6   6        1.09        2.31      4.66 o 
 -11   7   6        4.44       10.02      4.74 o 
  -9   7   6       27.37       25.42      4.96 o 
  -7   7   6      442.11      463.96     24.52 o 
  -5   7   6      285.11      293.44     11.97 o 
  -3   7   6        2.10        6.35      3.87 o 
  -1   7   6       26.29       43.43      7.13 o 
   1   7   6        3.83        2.11      3.65 o 
   3   7   6       37.69       47.95      6.06 o 
   5   7   6       87.67       92.50      9.01 o 
 -25   1   7       19.68       15.04      2.95 o 
 -23   1   7      425.32      454.26      9.50 o 
 -21   1   7       55.12       67.25      3.79 o 
 -19   1   7        7.44        8.55      1.70 o 
 -17   1   7      335.24      320.22      5.55 o 
 -15   1   7        1.78        3.70      2.02 o 
 -13   1   7      819.89      787.84      8.91 o 
 -11   1   7      210.12      192.75      3.96 o 
  -9   1   7      562.00      526.77      6.44 o 
  -7   1   7        0.15        0.22      0.77 o 
  -5   1   7      222.93      205.27      3.47 o 
  -3   1   7     1928.61     1949.36     17.14 o 
  -1   1   7     1805.47     1783.63     14.65 o 
   1   1   7     1056.00      995.37     13.07 o 
   3   1   7        0.08       -0.97      0.97 o 
   5   1   7      280.64      294.15      6.70 o 
   7   1   7        0.24        0.03      1.57 o 
   9   1   7      106.49       97.76      5.29 o 
  11   1   7       10.73       11.29      3.55 o 
  13   1   7        1.55        0.57      2.49 o 
  15   1   7        3.80        2.30      2.69 o 
  17   1   7        0.25        0.84      4.48 o 
 -26   2   7       13.95       14.60      2.73 o 
 -24   2   7      189.80      199.86      6.96 o 
 -22   2   7       69.53       61.73      3.85 o 
 -20   2   7       14.93       12.29      2.48 o 
 -18   2   7        0.89        2.51      1.60 o 
 -16   2   7        0.15       -1.28      1.28 o 
 -14   2   7      628.16      585.89      8.67 o 
 -12   2   7        7.06       14.63      3.41 o 
 -10   2   7       67.80       87.32      3.24 o 
  -8   2   7        9.40        9.08      1.29 o 
  -6   2   7        4.45        1.17      1.14 o 
  -4   2   7      815.82      863.94      9.60 o 
  -2   2   7     3012.16     3293.46     31.04 o 
   0   2   7        7.06        3.79      1.25 o 
   2   2   7      228.96      237.91      5.77 o 
   4   2   7       12.48       15.06      3.76 o 
   6   2   7       14.81       22.82      2.94 o 
   8   2   7      242.04      234.90      6.47 o 
  10   2   7      449.83      473.46      9.67 o 
  12   2   7      195.28      199.21      6.55 o 
  14   2   7        4.73        4.88      2.94 o 
  16   2   7       14.59       13.11      3.52 o 
  18   2   7        2.48       -0.64      3.54 o 
 -23   3   7        0.99        0.21      2.06 o 
 -21   3   7        1.05        1.17      1.88 o 
 -19   3   7      132.96      112.95      5.28 o 
 -17   3   7      348.76      312.48      6.65 o 
 -15   3   7       16.91       18.22      2.15 o 
 -13   3   7       63.04       71.55      4.01 o 
 -11   3   7      264.83      249.75      5.25 o 
  -9   3   7      703.95      683.20      9.89 o 
  -7   3   7       94.57       93.97      3.59 o 
  -5   3   7      623.50      576.10      8.82 o 
  -3   3   7        5.49        4.04      1.74 o 
  -1   3   7       76.85       79.12      3.24 o 
   1   3   7      177.48      196.27      6.26 o 
   3   3   7       23.07       21.91      3.56 o 
   5   3   7        5.79        2.51      3.27 o 
   7   3   7      120.92      117.15      6.09 o 
   9   3   7       32.44       34.17      3.82 o 
  11   3   7       36.48       30.08      4.05 o 
  13   3   7       11.60        6.45      2.60 o 
  15   3   7       19.53       12.98      3.53 o 
  17   3   7       20.09       19.81      4.26 o 
 -22   4   7       37.92       48.60      4.24 o 
 -20   4   7        0.65       -0.08      1.89 o 
 -18   4   7      142.24      112.32      4.81 o 
 -16   4   7        0.39        1.30      1.67 o 
 -14   4   7      335.98      347.07      8.16 o 
 -12   4   7       90.85       81.55      4.73 o 
 -10   4   7      214.25      215.36      5.48 o 
  -8   4   7        0.21        1.77      1.69 o 
  -6   4   7      879.49      917.15     20.37 o 
  -4   4   7      572.83      582.46     11.42 o 
  -2   4   7      264.36      275.06      9.37 o 
   0   4   7        0.07       -0.31      1.72 o 
   2   4   7       15.32        8.53      2.32 o 
   4   4   7      145.24      151.00      6.16 o 
   6   4   7       25.38       24.40      3.35 o 
   8   4   7        1.53        1.93      2.18 o 
  10   4   7       52.36       53.30      4.18 o 
  12   4   7       16.79       10.96      3.02 o 
  14   4   7       48.52       57.29      4.83 o 
 -19   5   7       28.46       21.27      3.80 o 
 -17   5   7       33.49       30.44      3.93 o 
 -15   5   7        1.00        1.33      3.42 o 
 -13   5   7        0.17       -1.86      2.57 o 
 -11   5   7       27.88       38.48      6.44 o 
  -9   5   7       40.36       45.38      7.08 o 
  -7   5   7       36.51       38.06      4.23 o 
  -5   5   7       91.89      106.24      7.12 o 
  -3   5   7      262.07      250.14     16.43 o 
  -1   5   7      707.17      744.76     17.14 o 
   1   5   7      208.59      220.13      9.18 o 
   3   5   7        0.14        2.90      3.98 o 
   5   5   7        4.34        2.95      3.27 o 
   7   5   7        0.51       -1.86      3.52 o 
   9   5   7        0.80        0.16      4.15 o 
  11   5   7        0.84        2.61      3.05 o 
 -16   6   7      139.38      165.63      8.59 o 
 -14   6   7        0.05        2.54      4.80 o 
 -12   6   7        0.35       -1.18      3.24 o 
 -10   6   7       54.74       73.39      6.83 o 
  -8   6   7      326.56      314.98      9.79 o 
  -6   6   7        8.23        4.44      3.64 o 
  -4   6   7      120.92      108.39      8.09 o 
  -2   6   7       14.70       26.34      4.72 o 
   0   6   7       53.16       46.67      8.13 o 
   2   6   7      111.94       90.92      9.14 o 
   4   6   7        3.55        5.49      4.81 o 
   6   6   7       67.17       55.07      8.77 o 
   8   6   7        6.75        3.53      4.99 o 
  -9   7   7       10.34        9.83      4.28 o 
  -7   7   7        3.63        1.94      3.67 o 
  -5   7   7        0.01        0.24      4.07 o 
  -3   7   7       18.57       14.32      9.29 o 
  -1   7   7        5.49        8.36      4.17 o 
   1   7   7       34.40       38.20      5.79 o 
   3   7   7        0.57       -4.71      6.10 o 
 -26   0   8        6.32        4.15      2.74 o 
 -24   0   8       39.24       47.99      5.22 o 
 -22   0   8       34.36       34.62      4.61 o 
 -20   0   8        8.47        7.90      2.70 o 
 -18   0   8     1556.18     1522.98     26.81 o 
 -16   0   8     2684.90     2813.03     36.85 o 
 -14   0   8     4004.60     4204.48     50.84 o 
 -12   0   8      954.29      906.17     15.06 o 
 -10   0   8      233.89      230.76      6.47 o 
  -8   0   8       41.81       45.41      2.44 o 
  -6   0   8      187.68      180.80      6.56 o 
  -4   0   8      239.62      302.38      5.95 o 
  -2   0   8     1320.38     1398.44     16.60 o 
   0   0   8      118.16      152.19      5.74 o 
   2   0   8       39.94       31.62      3.33 o 
   4   0   8        3.22        3.23      2.03 o 
   6   0   8      581.19      548.78     12.89 o 
   8   0   8     1038.44     1066.76     45.12 o 
  10   0   8     1041.34     1105.86     23.81 o 
  12   0   8      120.74       97.03     14.85 o 
  14   0   8       12.01       13.53      7.53 o 
  16   0   8      239.99      185.28     18.54 o 
 -25   1   8       49.33       64.73      6.57 o 
 -23   1   8        1.62        4.60      2.19 o 
 -21   1   8      108.01      105.17      5.99 o 
 -19   1   8       16.28       11.53      1.80 o 
 -17   1   8     1909.08     1858.49     17.55 o 
 -15   1   8     1233.15     1197.96     12.44 o 
 -13   1   8      346.19      330.13      5.35 o 
 -11   1   8      879.95      865.06     10.05 o 
  -9   1   8       33.06       39.02      2.07 o 
  -7   1   8      465.22      437.55      5.42 o 
  -5   1   8      180.62      207.51      3.71 o 
  -3   1   8      890.84      891.60      8.72 o 
  -1   1   8       17.00        9.76      1.42 o 
   1   1   8      193.22      202.59      4.83 o 
   3   1   8        1.62        0.45      1.21 o 
   5   1   8        0.01        2.56      1.83 o 
   7   1   8       11.33       12.46      2.21 o 
   9   1   8       18.71       22.69      2.67 o 
  11   1   8       61.70       54.48      3.80 o 
  13   1   8        0.01        1.41      2.73 o 
  15   1   8      123.82       96.38      6.48 o 
  17   1   8      130.03      116.88      6.96 o 
 -24   2   8       39.46       37.98      3.67 o 
 -22   2   8      127.01      134.56      5.32 o 
 -20   2   8      232.96      191.43      5.92 o 
 -18   2   8       45.87       28.09      2.63 o 
 -16   2   8        4.84        3.86      1.59 o 
 -14   2   8        9.07        8.62      1.85 o 
 -12   2   8        8.28       10.76      1.71 o 
 -10   2   8      555.40      510.23      7.66 o 
  -8   2   8      895.95      830.65     10.20 o 
  -6   2   8        3.90        4.06      2.15 o 
  -4   2   8      182.16      181.99      6.95 o 
  -2   2   8        6.26        0.00      1.92 o 
   0   2   8      603.61      576.33      9.41 o 
   2   2   8       80.43       88.77      4.09 o 
   4   2   8        2.75        1.62      2.16 o 
   6   2   8       11.09       13.68      3.17 o 
   8   2   8      413.39      397.19     14.02 o 
  10   2   8      122.80      108.90      6.08 o 
  12   2   8        0.97       -2.24      2.51 o 
  14   2   8        0.10        0.74      2.67 o 
  16   2   8       27.48       24.78      4.16 o 
 -23   3   8        0.06       -0.43      2.12 o 
 -21   3   8       13.15       10.22      2.33 o 
 -19   3   8       41.77       45.57      3.37 o 
 -17   3   8      277.03      232.12      6.12 o 
 -15   3   8       66.35       32.87      2.70 o 
 -13   3   8      262.29      227.78      5.87 o 
 -11   3   8      273.83      269.81      5.61 o 
  -9   3   8      119.97      138.84      5.88 o 
  -7   3   8      155.13      137.59      5.09 o 
  -5   3   8      693.10      719.02     10.50 o 
  -3   3   8       56.80       60.73      3.24 o 
  -1   3   8       31.34       34.59      3.32 o 
   1   3   8      114.13      113.95      5.42 o 
   3   3   8       42.33       36.06      3.57 o 
   5   3   8       68.96       63.36      4.13 o 
   7   3   8        0.01       -2.09      2.09 o 
   9   3   8       14.29       18.47      3.30 o 
  11   3   8        6.61        4.68      2.50 o 
  13   3   8        0.66        0.21      2.80 o 
  15   3   8       21.81       21.42      4.21 o 
 -22   4   8       22.64       18.92      2.78 o 
 -20   4   8       82.88       83.34      4.57 o 
 -18   4   8      314.67      280.45      6.78 o 
 -16   4   8      463.89      425.62      8.13 o 
 -14   4   8      118.69       84.31      6.07 o 
 -12   4   8       48.52       42.63      3.34 o 
 -10   4   8      440.62      454.14     14.33 o 
  -8   4   8       26.79       25.16      2.67 o 
  -6   4   8       73.01       76.39      3.85 o 
  -4   4   8      112.93      111.14      4.32 o 
  -2   4   8      409.68      419.54      9.01 o 
   0   4   8      250.48      261.24      7.89 o 
   2   4   8      180.31      203.63     15.12 o 
   4   4   8       22.36       27.01      4.70 o 
   6   4   8        0.00       -0.12      3.02 o 
   8   4   8       22.64       20.07      5.25 o 
  10   4   8        1.70       -1.93      2.61 o 
  12   4   8        0.68        1.98      2.66 o 
 -19   5   8       47.36       46.81      5.06 o 
 -17   5   8       24.04       26.26      4.04 o 
 -15   5   8       14.41       16.90      3.44 o 
 -13   5   8        0.02        1.03      2.93 o 
 -11   5   8        1.46        4.24      3.18 o 
  -9   5   8      125.05      132.58      8.23 o 
  -7   5   8      254.67      255.99      8.42 o 
  -5   5   8      241.57      235.89     15.57 o 
  -3   5   8      163.80      175.42      9.61 o 
  -1   5   8      290.20      316.59     11.24 o 
   1   5   8      771.40      813.23     22.75 o 
   3   5   8      384.95      389.91     22.35 o 
   5   5   8        9.44       -0.23      5.40 o 
   7   5   8        1.22       -2.44      2.44 o 
   9   5   8        2.66        4.33      3.01 o 
 -14   6   8       65.13       82.27      7.36 o 
 -12   6   8       44.10       37.40      5.39 o 
 -10   6   8       10.07        6.06      3.75 o 
  -8   6   8        1.54        2.88      3.80 o 
  -6   6   8      288.28      303.83     11.58 o 
  -4   6   8       46.99       54.48      7.92 o 
  -2   6   8      119.90      123.50      8.88 o 
   0   6   8      151.43      148.80      9.63 o 
   2   6   8      259.02      223.25     45.90 o 
   4   6   8       22.19       37.65     11.69 o 
   6   6   8        0.27        3.19      5.34 o 
  -5   7   8       96.54       72.27      7.46 o 
 -25   1   9        2.51       -1.09      2.11 o 
 -23   1   9       19.07       10.49      2.99 o 
 -21   1   9      100.54       91.48      5.32 o 
 -19   1   9      506.73      502.26      8.19 o 
 -17   1   9      125.60      131.88      4.24 o 
 -15   1   9       14.55       14.15      1.88 o 
 -13   1   9      214.80      229.51      4.93 o 
 -11   1   9       24.64       30.48      1.92 o 
  -9   1   9      770.77      759.68      8.13 o 
  -7   1   9      109.96      109.32      2.82 o 
  -5   1   9      112.98      109.50      4.06 o 
  -3   1   9      106.49      111.19      3.09 o 
  -1   1   9       31.82       37.25      2.56 o 
   1   1   9      109.96      119.86      3.64 o 
   3   1   9      535.55      541.35     10.33 o 
   5   1   9      212.72      203.31      5.65 o 
   7   1   9       16.55       17.85      2.63 o 
   9   1   9       11.32        7.36      2.19 o 
  11   1   9       18.71       23.83      2.98 o 
  13   1   9        1.07        1.25      2.75 o 
  15   1   9        0.53        0.30      3.53 o 
 -24   2   9        5.99        7.39      2.55 o 
 -22   2   9        2.36       -1.06      1.99 o 
 -20   2   9      116.67      123.28      5.46 o 
 -18   2   9        2.68       -1.01      1.62 o 
 -16   2   9        0.66       -1.40      1.40 o 
 -14   2   9        0.17       -1.38      1.38 o 
 -12   2   9        1.10        0.52      1.60 o 
 -10   2   9      366.19      345.39      6.28 o 
  -8   2   9       80.85       72.47      3.42 o 
  -6   2   9      409.87      398.77      7.28 o 
  -4   2   9      287.66      291.60      6.07 o 
  -2   2   9       48.35       40.26      2.98 o 
   0   2   9      109.85      112.08      5.31 o 
   2   2   9      303.12      328.57     10.69 o 
   4   2   9      523.91      496.05      9.69 o 
   6   2   9       62.02       62.35      4.23 o 
   8   2   9      146.67      162.87      7.01 o 
  10   2   9        8.78        8.14      3.84 o 
  12   2   9        9.15        6.78      3.19 o 
  14   2   9        3.77        1.37      3.06 o 
 -23   3   9      126.18      141.76      5.92 o 
 -21   3   9      144.79      143.06      5.67 o 
 -19   3   9       27.15       28.31      2.92 o 
 -17   3   9       52.82       43.01      3.19 o 
 -15   3   9        7.73        1.66      1.68 o 
 -13   3   9      348.16      285.72      6.85 o 
 -11   3   9       64.67       60.60      6.87 o 
  -9   3   9      369.66      380.94      6.72 o 
  -7   3   9      535.41      503.07      8.82 o 
  -5   3   9      173.23      171.18      5.02 o 
  -3   3   9        6.92        8.75      3.06 o 
  -1   3   9        0.18       -2.49      2.49 o 
   1   3   9       35.81       25.43      5.31 o 
   3   3   9      206.35      204.80      7.33 o 
   5   3   9       52.44       56.77      4.75 o 
   7   3   9       42.86       49.93      4.73 o 
   9   3   9       40.54       32.34      5.89 o 
  11   3   9        0.15       -2.42      3.39 o 
  13   3   9        4.23        1.88      3.12 o 
 -20   4   9        0.08        1.55      2.08 o 
 -18   4   9        5.46        4.10      2.07 o 
 -16   4   9       25.42       11.91      3.50 o 
 -14   4   9        0.03       -0.86      1.86 o 
 -12   4   9      241.76      235.99     12.09 o 
 -10   4   9        1.22        1.12      1.85 o 
  -8   4   9        0.28       -0.19      1.86 o 
  -6   4   9       12.60       15.52      2.46 o 
  -4   4   9       85.83      103.24      6.73 o 
  -2   4   9       31.53       39.80      3.61 o 
   0   4   9       12.68       12.72      3.55 o 
   2   4   9      162.35      211.75      7.73 o 
   4   4   9       48.92       39.64      4.33 o 
   6   4   9        2.31        3.75      2.90 o 
   8   4   9        1.53        4.25      4.94 o 
  10   4   9        4.87        7.89      4.03 o 
 -17   5   9        3.06       -2.79      2.79 o 
 -15   5   9       18.71       30.24      4.98 o 
 -13   5   9       96.41       95.93      6.33 o 
 -11   5   9        3.51       -0.12      2.77 o 
  -9   5   9       78.54       64.49      7.34 o 
  -7   5   9       24.52       15.96      4.30 o 
  -5   5   9        3.09        1.90      3.25 o 
  -3   5   9        3.66        2.14      3.59 o 
  -1   5   9       40.17       37.79      5.40 o 
   1   5   9       47.86       60.09      9.64 o 
   3   5   9      258.14      272.72     11.10 o 
   5   5   9       63.89       74.20      5.99 o 
   7   5   9        0.00       -1.32      3.11 o 
 -12   6   9       27.59       50.88      6.34 o 
 -10   6   9       36.74       39.36      6.20 o 
  -8   6   9        2.75        4.74      3.80 o 
  -6   6   9       19.90       16.72      9.08 o 
  -4   6   9       73.18       62.78      6.88 o 
  -2   6   9        4.70        7.80      4.05 o 
   0   6   9        7.16       10.13      5.07 o 
   2   6   9       28.52       25.91      8.30 o 
 -24   0  10      186.82      193.57      7.88 o 
 -22   0  10      267.41      277.89     12.25 o 
 -20   0  10       63.25       58.26      4.85 o 
 -18   0  10      176.07      159.74      6.66 o 
 -16   0  10      134.08      125.28      5.87 o 
 -14   0  10     1183.16     1222.27     19.86 o 
 -12   0  10     1087.64     1123.45     21.02 o 
 -10   0  10     6030.97     6007.85     69.69 o 
  -8   0  10       17.73       11.75      2.54 o 
  -6   0  10      114.83      124.34      5.88 o 
  -4   0  10       43.12       38.61      4.15 o 
  -2   0  10       90.59      100.67      7.56 o 
   0   0  10       26.93       19.39      7.63 o 
   2   0  10        8.82        4.90      2.81 o 
   4   0  10       27.17       21.27      4.04 o 
   6   0  10        1.87       -4.51      4.90 o 
   8   0  10       80.39       75.61     17.10 o 
  10   0  10        0.51       -5.70      5.70 o 
  12   0  10        0.41        2.36      6.62 o 
 -23   1  10        0.02       -1.02      2.19 o 
 -21   1  10      104.16       97.77      7.44 o 
 -19   1  10       12.43       14.18      2.51 o 
 -17   1  10      159.37      168.11      4.71 o 
 -15   1  10        1.38        6.08      1.63 o 
 -13   1  10      290.95      287.50      5.73 o 
 -11   1  10     3381.51     3439.44     30.39 o 
  -9   1  10       47.19       42.30      2.40 o 
  -7   1  10        1.68        1.47      1.35 o 
  -5   1  10       76.59       83.32      3.79 o 
  -3   1  10       49.69       52.36      2.70 o 
  -1   1  10       88.07       85.80      3.78 o 
   1   1  10      114.16       97.85      4.55 o 
   3   1  10       40.57       35.47      4.06 o 
   5   1  10       22.34       30.69      3.70 o 
   7   1  10      130.47      123.64      5.07 o 
   9   1  10       20.05       14.35      2.89 o 
  11   1  10        2.00        0.37      2.70 o 
  13   1  10        1.24       -1.46      2.74 o 
 -22   2  10        9.74        7.11      2.40 o 
 -20   2  10      120.88      126.79      5.66 o 
 -18   2  10       47.65       39.58      4.14 o 
 -16   2  10        0.13       -0.11      1.78 o 
 -14   2  10       22.71       26.22      2.51 o 
 -12   2  10        1.25        3.63      1.74 o 
 -10   2  10       95.49       93.01      7.05 o 
  -8   2  10      112.20      108.58      4.20 o 
  -6   2  10       19.14       19.73      2.22 o 
  -4   2  10      112.51      112.48      5.15 o 
  -2   2  10        4.92        3.10      2.09 o 
   0   2  10       32.26       39.89      6.97 o 
   2   2  10        1.37       -1.60      2.03 o 
   4   2  10      142.32      156.23     15.90 o 
   6   2  10       12.69       10.22      3.54 o 
   8   2  10      110.66      111.73      6.36 o 
  10   2  10       66.28       73.10      5.79 o 
  12   2  10        0.72        0.16      5.52 o 
 -21   3  10       19.45       12.07      2.67 o 
 -19   3  10       13.97        3.48      2.16 o 
 -17   3  10        3.54        2.01      2.74 o 
 -15   3  10       48.80       47.35      3.66 o 
 -13   3  10       37.87       29.32      2.99 o 
 -11   3  10      582.82      506.06      8.72 o 
  -9   3  10       79.31       81.75      3.52 o 
  -7   3  10      124.78      134.90      6.34 o 
  -5   3  10      176.14      176.65      5.24 o 
  -3   3  10       64.58       67.17      4.89 o 
  -1   3  10       20.79       19.97      3.21 o 
   1   3  10        0.00       -2.13      2.15 o 
   3   3  10        0.35        1.11      3.65 o 
   5   3  10       75.05       72.50      7.43 o 
   7   3  10        3.24        2.96      3.25 o 
   9   3  10        1.43        2.32      3.40 o 
  11   3  10        8.08        7.40      4.93 o 
 -20   4  10        0.07       -1.84      2.33 o 
 -18   4  10       34.72       36.82      4.56 o 
 -16   4  10        5.69        9.23      2.61 o 
 -14   4  10      108.15      102.98      5.29 o 
 -12   4  10      436.71      392.92      7.93 o 
 -10   4  10       62.44       51.05      3.81 o 
  -8   4  10       82.86       69.14      4.22 o 
  -6   4  10      176.49      187.67      9.10 o 
  -4   4  10        2.44        3.24      2.34 o 
  -2   4  10        0.71        0.88      2.45 o 
   0   4  10        1.69        1.86      2.53 o 
   2   4  10        0.26        3.77      2.80 o 
   4   4  10      389.78      410.58     20.91 o 
   6   4  10        1.24        2.72      2.98 o 
   8   4  10       98.66       95.76      7.87 o 
 -15   5  10       62.56       59.52      5.54 o 
 -13   5  10        7.25        6.18      3.53 o 
 -11   5  10        9.13       19.42      5.13 o 
  -9   5  10        9.31       11.38      3.00 o 
  -7   5  10       95.49      105.16      5.71 o 
  -5   5  10       32.83       32.13      6.70 o 
  -3   5  10       35.25       33.96      3.90 o 
  -1   5  10        1.51       -0.59      3.19 o 
   1   5  10        0.23       -2.05      2.70 o 
   3   5  10       97.05      100.40      7.16 o 
   5   5  10      307.03      334.99     10.84 o 
  -8   6  10        4.38       12.73      4.59 o 
  -6   6  10        4.29        3.52      3.89 o 
  -4   6  10        3.15        6.07      4.01 o 
  -2   6  10       77.75       79.46      9.43 o 
 -23   1  11       43.88       46.63      4.53 o 
 -21   1  11        5.46        2.80      2.44 o 
 -19   1  11        1.62        3.15      2.16 o 
 -17   1  11      165.10      166.31      4.77 o 
 -15   1  11      212.67      211.32      5.16 o 
 -13   1  11      112.20      120.52      4.14 o 
 -11   1  11        3.46        3.83      1.86 o 
  -9   1  11      289.66      290.63      6.62 o 
  -7   1  11       47.47       43.87      2.93 o 
  -5   1  11       25.46       20.05      2.23 o 
  -3   1  11      120.66      118.35      4.42 o 
  -1   1  11       24.27       20.97      2.55 o 
   1   1  11        0.12        0.06      2.56 o 
   3   1  11       24.90       28.87      6.49 o 
   5   1  11      137.85      151.86      5.96 o 
   7   1  11       19.23       17.98      3.38 o 
   9   1  11       56.95       59.13      5.20 o 
  11   1  11        0.07       -1.31      3.38 o 
 -22   2  11        0.17        2.59      2.33 o 
 -20   2  11        9.55        8.43      2.54 o 
 -18   2  11        9.26       13.32      5.45 o 
 -16   2  11       25.96       34.17      3.64 o 
 -14   2  11       89.49      100.00      5.52 o 
 -12   2  11      239.15      261.51      7.99 o 
 -10   2  11      309.87      310.37     14.74 o 
  -8   2  11       29.65       39.76      2.93 o 
  -6   2  11       37.25       41.99      3.24 o 
  -4   2  11       26.84       33.05      3.86 o 
  -2   2  11       16.44       13.32      2.75 o 
   0   2  11       30.12       25.77      4.03 o 
   2   2  11       36.75       42.23      5.04 o 
   4   2  11       24.46       24.96      4.44 o 
   6   2  11      123.01       99.78      6.91 o 
   8   2  11       50.62       45.25     10.08 o 
  10   2  11        1.20        1.88      3.52 o 
 -19   3  11      134.69      137.01      6.75 o 
 -17   3  11       34.89       35.44      3.46 o 
 -15   3  11       34.09       30.59      2.99 o 
 -13   3  11       17.87       23.93      2.70 o 
 -11   3  11       23.45       24.71      2.68 o 
  -9   3  11      331.10      316.27      7.44 o 
  -7   3  11        6.35        6.93      2.38 o 
  -5   3  11        4.51        3.35      2.59 o 
  -3   3  11       13.61       14.76      3.07 o 
  -1   3  11       46.82       54.89      4.90 o 
   1   3  11        4.75        5.69      2.84 o 
   3   3  11       52.87       54.77      5.93 o 
   5   3  11       41.49       36.47      9.66 o 
   7   3  11       27.35       31.99      5.06 o 
 -18   4  11       89.53       99.52      5.53 o 
 -16   4  11       21.97       30.13      3.46 o 
 -14   4  11        1.50        2.24      2.15 o 
 -12   4  11       11.14       16.67      2.61 o 
 -10   4  11      109.60       85.81      4.17 o 
  -8   4  11       28.75       25.76      3.53 o 
  -6   4  11        0.19       -1.96      2.25 o 
  -4   4  11       25.71       35.86      6.19 o 
  -2   4  11       38.65       25.56      3.72 o 
   0   4  11        1.31        0.09      2.57 o 
   2   4  11       10.14        7.06      3.28 o 
   4   4  11        3.83        9.17      3.52 o 
   6   4  11      134.27      142.78      8.96 o 
 -13   5  11       34.23       37.36      5.00 o 
 -11   5  11        3.05        1.18      2.72 o 
  -9   5  11       15.11        9.80      3.06 o 
  -7   5  11        0.08       -0.29      2.64 o 
  -5   5  11       12.07        9.81      2.96 o 
  -3   5  11        0.02       -1.36      2.74 o 
  -1   5  11        0.46       -0.14      2.94 o 
   1   5  11        0.37        5.72      7.05 o 
 -20   0  12       17.21       21.07      3.61 o 
 -18   0  12        2.52        4.85      2.64 o 
 -16   0  12      113.58      105.05      6.05 o 
 -14   0  12       43.81       47.94      5.19 o 
 -12   0  12       86.28      116.36      7.29 o 
 -10   0  12      677.82      721.99     21.92 o 
  -8   0  12      929.47      954.55     20.48 o 
  -6   0  12     1115.93     1160.29     23.08 o 
  -4   0  12      227.75      216.50      8.74 o 
  -2   0  12       36.59       35.39      6.17 o 
   0   0  12       24.28       21.62      5.21 o 
   2   0  12        7.98        3.91      4.32 o 
   4   0  12        0.00       -0.11      3.36 o 
   6   0  12        3.64        5.15      3.87 o 
   8   0  12       13.52        3.79      5.38 o 
 -21   1  12      103.51      110.76      5.72 o 
 -19   1  12       56.26       59.38      4.22 o 
 -17   1  12       19.29       19.80      3.65 o 
 -15   1  12       39.83       48.04      6.49 o 
 -13   1  12       45.41       43.45      3.20 o 
 -11   1  12      666.33      660.45     10.44 o 
  -9   1  12     1325.77     1336.98     16.65 o 
  -7   1  12      280.65      295.76      7.16 o 
  -5   1  12      179.55      176.25     12.63 o 
  -3   1  12        0.00       -1.96      1.96 o 
  -1   1  12       45.46       47.28      4.49 o 
   1   1  12       62.60       57.30      7.71 o 
   3   1  12        0.01        0.59      3.06 o 
   5   1  12       14.77       12.37     10.39 o 
   7   1  12        0.09       -0.02      3.18 o 
 -20   2  12        0.06        0.55      2.53 o 
 -18   2  12        7.83        0.07      2.43 o 
 -16   2  12       25.56       27.64      3.50 o 
 -14   2  12        1.66        0.60      2.29 o 
 -12   2  12       50.68       58.23      4.39 o 
 -10   2  12        0.11        5.41      2.29 o 
  -8   2  12       13.25       14.26      2.66 o 
  -6   2  12       30.41       30.96      3.30 o 
  -4   2  12        0.00        0.62      2.75 o 
  -2   2  12       28.27       34.23      5.64 o 
   0   2  12       26.71       11.46      4.09 o 
   2   2  12        1.91        4.35      3.28 o 
   4   2  12        3.53        8.88      3.41 o 
   6   2  12        7.14       -0.09      3.19 o 
 -17   3  12       18.04       23.97      3.62 o 
 -15   3  12       13.22       14.95      4.50 o 
 -13   3  12        3.97        6.54      2.35 o 
 -11   3  12        4.96        6.88      2.18 o 
  -9   3  12      131.43      136.41      5.29 o 
  -7   3  12       75.31       71.77      4.92 o 
  -5   3  12       11.25        8.71      2.93 o 
  -3   3  12        0.67        0.46      2.46 o 
  -1   3  12        0.23        1.50      5.32 o 
   1   3  12        2.46       10.25      3.74 o 
   3   3  12       55.78       54.41      6.27 o 
   5   3  12       24.82       10.64      4.24 o 
 -14   4  12       84.43      105.02      5.23 o 
 -12   4  12        8.98        8.82      2.45 o 
 -10   4  12       19.76        7.94      2.65 o 
  -8   4  12      115.55      123.89     12.05 o 
  -6   4  12       95.77       82.20      6.03 o 
  -4   4  12        0.79        2.45      2.85 o 
  -2   4  12        2.18        0.55      2.84 o 
   0   4  12        0.02        0.94      3.10 o 
   2   4  12        0.45        1.67      4.56 o 
 -19   1  13       66.47       99.81     14.14 o 
 -17   1  13        5.00        5.08      2.70 o 
 -15   1  13       75.15       66.50      6.98 o 
 -13   1  13        5.79        7.60      2.95 o 
 -11   1  13      267.49      279.86      9.18 o 
  -9   1  13        4.65        4.12      2.14 o 
  -7   1  13        0.19        0.92      1.92 o 
  -5   1  13        9.72       12.72      2.79 o 
  -3   1  13       11.41        9.46      2.73 o 
  -1   1  13       53.85       48.77     11.73 o 
   1   1  13        0.45        3.25      4.86 o 
   3   1  13        9.57        8.40      9.70 o 
 -18   2  13      118.34      151.03      7.22 o 
 -16   2  13       34.08       36.85      4.02 o 
 -14   2  13       14.70       26.77      3.48 o 
 -12   2  13       13.35       12.36      3.36 o 
 -10   2  13        4.32        4.68      2.28 o 
  -8   2  13        0.06       -0.60      2.47 o 
  -6   2  13        9.08        8.20      5.91 o 
  -4   2  13       12.32       14.82      3.97 o 
  -2   2  13        3.50        2.35      2.81 o 
   0   2  13        2.54        0.78      3.16 o 
   2   2  13        4.65        8.61      3.62 o 
 -15   3  13        0.00       -0.43      2.46 o 
 -13   3  13      226.88      210.67      7.45 o 
 -11   3  13       24.91       27.03      3.52 o 
  -9   3  13        0.00       -2.56      2.56 o 
  -7   3  13       35.86       36.70      3.99 o 
  -5   3  13       11.85        9.14      3.52 o 
  -3   3  13       62.52       59.66      6.37 o 
  -1   3  13       10.21       12.60      4.08 o 
 -16   0  14       21.94       19.45      5.39 o 
 -14   0  14      109.12      120.80      8.05 o 
 -12   0  14       51.89       34.54      4.97 o 
 -10   0  14       74.59       78.29      6.76 o 
  -8   0  14        0.02       -3.16      3.16 o 
  -6   0  14      102.00       90.61      7.19 o 
  -4   0  14      201.56      229.94     12.44 o 
  -2   0  14      520.50      549.09     20.27 o 
   0   0  14        9.48        7.13      4.84 o 
 -15   1  14        0.58       -0.37      2.86 o 
 -13   1  14        5.11        7.31      3.12 o 
 -11   1  14       15.08       22.02      3.63 o 
  -9   1  14       71.16       74.72      8.14 o 
  -7   1  14        0.00       -2.75      2.75 o 
  -5   1  14       35.78       40.62      5.28 o 
  -3   1  14      319.14      314.43     11.68 o 
  -1   1  14       39.16       36.32      7.02 o 
 -12   2  14       93.21      102.43      6.89 o 
 -10   2  14       10.18        7.76      4.00 o 
  -8   2  14       10.60        9.79      3.79 o 
  -6   2  14        0.87       -0.20      3.74 o 
  -4   2  14        3.19        0.63      3.30 o 
                                                 
